# Supplementary material for: Intersexual differences of heat shock response between two amphipods (Eulimnogammarus verrucosus and Eulimnogammarus cyaneus) in Lake Baikal
Source: PeerJ. 2017 Feb 21;5:e2864. doi: 10.7717/peerj.2864 (PMC5322754; doi:10.7717/peerj.2864)
Supplement: Data S1 [file peerj-05-2864-s006.xls]

## Sheet: 2D gel dif spots
n of spot	E.cyaneus_females_control			E.cyaneus_females_HS+R						mean_control	SD_control	mean_HS+R	SD_control+R
1	3.8127	3.5076	3.6468	6.495	6.7414	6.2748				3.6557	0.152745	6.50373	0.233423
2	2.5077	2.857	2.1673	6.4889	5.7727	6.8081				2.51067	0.34486	6.35657	0.530233
4	0.8864	0.8657	0.93	2.2874	1.8004	2.6605				0.894033	0.0328226	2.24943	0.431305
23	4.9892	4.3646	5.6348	10.4181	9.3905	11.2429				4.9962	0.635129	10.3505	0.928048
10	0.3545	0.3378	0.3824	0.1116	0.1481	0.173				0.358233	0.0225332	0.144233	0.0308821
18	0.282	0.3046	0.2816	0.1397	0.1317	0.1711				0.2894	0.0131651	0.1475	0.0208259
33	0.3916	0.3335	0.4336	0.0511	0.0339	0.1104				0.386233	0.0502653	0.0651333	0.0401343
32	0.904	0.9414	0.8737	0.1375	0.1729	0.2259				0.906367	0.033912	0.178767	0.044491
25	0.3319	0.3216	0.3416	0.1224	0.1367	0.15				0.3317	0.0100015	0.136367	0.013803
24	0.4634	0.4235	0.5023	0.136	0.1245	0.2193				0.463067	0.0394011	0.159933	0.0517336
50	0.307	0.3468	0.2657	0.0777	0.0665	0.1254				0.3065	0.0405523	0.0898667	0.0312782
26	0.3959	0.4026	0.3824	0.0765	0.0645	0.098				0.393633	0.010289	0.0796667	0.016973
36	1.0389	0.8935	1.1724	0.3542	0.4891	0.5904				1.03493	0.139492	0.4779	0.118498
	E.verrucosus_females_control			E.verrucosus_females_HS+R
49	0.198981	0.19206	0.193568	0.0718953	0.0536814	0.0655773	0.104201			0.19487	0.00363942	0.0738386	0.021604
37	0.966234	0.984032	0.972346	0.350746	0.621356	0.451214	0.395162			0.974204	0.00904369	0.454619	0.118515
41	1.09419	1.18963	1.10568	0.421899	0.442623	0.941484	0.624944			1.12983	0.0521063	0.607737	0.240473
40	0.292532	0.313546	0.302358	0.128976	0.0849619	0.149218	0.0840888			0.302812	0.0105139	0.111811	0.0325745
42	0.493719	0.618971	0.573246	0.154499	0.156468	0.459838	0.291094			0.561978	0.0633816	0.265475	0.144489
38	0.438179	0.420008	0.425456	0.272939	0.0807621	0.191663	0.138334			0.427881	0.00932492	0.170924	0.0817076
39	0.225965	0.196369	0.216557	0.0458923	0.0359003	0.08315	0.0319314			0.212964	0.0151218	0.0492185	0.0233711
	E.cyaneus_males_control				E.cyaneus_males_HS+R
16	0.25036	0.237623	0.334833	0.284014	0.155619	0.152641	0.152921	0.267413	0.25036	0.276708	0.0434117	0.195791	0.0579245
	E.verrucosus_males_control			E.verrucosus_males_HS
27	0.249224	0.232396	0.22568	0.316117	0.298826	0.303467				0.235767	0.0121287	0.306137	0.00894899

## Sheet: Western blots
		E.verrucosus_control_males	E.verrucosus_HS+R_males	E.verrucosus_control_females	E.verrucosus_HS+R_females
		0.621649	0.833133	0.124522	0.169648
		0.360844	0.842036	0.0589547	0.495078
		0.576056	0.828689	0.0812547	0.302251
		0.332765		0.151585	0.126866
		0.512929		0.176919
		0.365359		0.047696
		0.45521		0.125647
		0.28627		0.148988
	Mean	0.438885	0.83462	0.114446	0.273461
	SD	0.1219	0.00679631	0.0468109	0.16554
		E.cyaneus_control_males	E.cyaneus_HS+R_males	E.cyaneus_HS+R_females	E.cyaneus_HS+R_females
		1.10256	1.12821	1.34211	1.47059
		1.05556	1.27586	1.30303	1.5
		1.27273	1.13793	1.41176	1.23256
		1.22222		1.45161	1.30556
		1.37037		1.37037	1.48571
		0.888889		1.6129
		1		1.24444
		1.17073		1.37209
		1.17647		1.125
				1.025
	Mean	1.13995	1.18067	1.32583	1.39888
	SD	0.146164	0.0825854	0.165992	0.121737
